# Supplementary material for: Four New Species of Russula Subsection Sardoninae from China
Source: J Fungi (Basel). 2023 Feb 3;9(2):199. doi: 10.3390/jof9020199 (PMC9963349; doi:10.3390/jof9020199)
Supplement: Supplementary file 1 [file jof-09-00199-s001.zip]

Archive with 2 entries (2 files):
- Supplementary materials Table S1.xlsx
- Supplementary materials Table S2.xlsx
