# Supplementary material for: Four New Species of Russula Subsection Sardoninae from China
Source: J Fungi (Basel). 2023 Feb 3;9(2):199. doi: 10.3390/jof9020199 (PMC9963349; doi:10.3390/jof9020199)
Supplement: Supplementary file 1 [file jof-09-00199-s001.zip › Supplementary materials Table S1.xlsx]

## Sheet: ITS
Taxon	Voucher	Location	Accession Nos.	Reference
R. americana	UBC F18872	Canada	HQ604839	Unpublished
R. americana	GO-2009-298	Mexico	KC152211	Unpublished
R. atropurpurea	TUB hue178	Europe	AF418618	Eberhardt (2002)
R. begonia	LP100044	China	JF748110	Unpublished
R. begonia	2015-4-GR2	China: Shanxi	KR149740	Unpublished
R. begonia	HBAU15565	China: Hebei	MZ573247	This study
R. begonia	HBAU15564 (Holotype)	China: Hebei	MZ573252	This study
R. begonia	CFSZ2192	China: Inner Mongolia	MZ573264	This study
R. begonia	CFSZ20023	China: Inner Mongolia	MZ573267	This study
R. cavipes	TUB hue163	Germany	AF418623	Eberhardt (2002)
R. cavipes	9149	Italy	JF908681	Osmundson et al. (2013)
R. choptae	CAL 1658	India: Uttarakhand	MG897815	Phookamsak et al. (2019)
R. choptae	AG 16-1363	India: Uttarakhand	MG925207	Phookamsak et al. (2019)
R. citrinochlora	Gunnel Holden 20024	Sweden	UDB002550	Unpublished
R. citrinochlora	TU F101905	Norway	UDB016045	Unpublished
R. drimeia	PC 313IF57	Europe	AY061672	Miller and Buyck (2002)
R. exalbicans	TUB nl79-93	Europe	AF418622	Eberhardt (2002)
R. exalbicans	PC 2-1117IS76	Europe	AY061674	Miller and Buyck (2002)
R. exalbicans	HMAS99651	China: Qinghai	JX425369	Li (2014)
R. exalbicans	HMAS130092	China: Qinghai	JX425370	Li (2014)
R. exalbicans	HMAS131865	China: Yunnan	MZ573272	This study
R. exalbicans	HMAS154461	China: Yunnan	MZ573273	This study
R. exalbicans	HMAS131802	China: Yunnan	MZ573274	This study
R. exalbicans	CFSZ21489	China: Inner Mongolia	ON140598	This study
R. exalbicans	HMAS277378	China: Xizang	ON140599	This study
R. exalbicans	HMAS277384	China: Xizang	ON140600	This study
R. exalbicans	GYB566	China: Hebei	ON140601	This study
R. exalbicans	TU F116231	Estonia	UDB025043	Unpublished
R. fragilis	OUC97490	Canada	DQ367914	Durall et al. (2006)
R. fragilis	FFP365	Canada	JQ711845	Jones et al. (2012)
R. fuscorubroides	TUB hue168	Europe	AF418624	Eberhardt (2002)
R. gilkeyae	Trappe2572	USA	AY239346	Unpublished
R. gilkeyae	OSC117360	USA	EU669222	Unpublished
R. gracilis	F17324	Canada	UDB024050	Unpublished
R. gracillima	PC 483IS76	Europe	AY061678	Miller and Buyck (2002)
R. gracillima	UE 23.08.16-01	Sweden	DQ422004	Eberhardt (2002)
R. gracillima	HBAU15080	China: Hebei	MW850414	This study
R. gracillima	HBAU15484	China: Hebei	MZ573248	This study
R. gracillima	HBAU15527	China: Hebei	MZ573249	This study
R. gracillima	CFSZ3399	China: Inner Mongolia	MZ573262	This study
R. gracillima	CFSZ12238	China: Inner Mongolia	MZ573263	This study
R. gracillima	HMJAU5844	China: Jilin	MZ573282	This study
R. gracillima	TU F118109	Estonia	UDB011224	Unpublished
R. gracillima	TROM F-17342	Norway	UDB037479	Unpublished
R. krombholzii	GENT FH12-186	Europe	KT933990	Looney et al. (2016)
R. leucomarginata	HMAS277417	China: Xizang	ON140609	This study
R. leucomarginata	HMAS277592	China: Xizang	ON140610	This study
R. leucomarginata	HMAS278669	China: Xizang	ON140611	This study
R. leucomarginata	HMAS277410	China: Xizang	ON140612	This study
R. leucomarginata	HMAS277405	China: Xizang	ON140613	This study
R. leucomarginata	HMAS277406	China: Xizang	ON140614	This study
R. leucomarginata	RITF3133	China: Yunnan	MW301626	Chen et al. (2002)
R. leucomarginata	RITF3123	China: Yunnan	MW301627	Chen et al. (2002)
R. luteotacta	GENT FH12-187	Germany	KT933991	Looney et al. (2016)
R. luteotacta	UE 20.09.2004-21	Sweden	UDB000913	Unpublished
R. ochroleuca	PC 1101IS75	Europe	AY061697	Miller and Buyck (2002)
R. persicina	PC 499RUS26	Europe	AY061707	Miller and Buyck (2002)
R. persicina	UE 21.09.2003-01	Sweden	UDB002502	Unpublished
R. persicina	TU F101826	Estonia	UDB015984	Unpublished
R. photinia	HBAU15536 (Holotype)	China: Hebei	MZ573250	This study
R. photinia	HBAU15550	China: Hebei	MZ573251	This study
R. photinia	CFSZ21445	China: Inner Mongolia	MZ573261	This study
R. photinia	CFSZ3719	China: Inner Mongolia	MZ573265	This study
R. photinia	CFSZ3739	China: Inner Mongolia	MZ573266	This study
R. photinia	HBAU15778	China: Inner Mongolia	ON140606	This study
R. photinia	HBAU15779	China: Inner Mongolia	ON140607	This study
R. photinia	HMAS279951	China: Inner Mongolia	ON140608	This study
R. pseudopelargonia	F-038653	USA	KX813324	Hyde et al. (2017)
R. queletii	TUB fo46861	Europe	AF418625	Eberhardt (2002)
R. queletii	PC 510RUF26	Europe	AY061711	Miller and Buyck (2002)
R. queletii	Montri-231	Europe	MK028513	Hofstetter et al. (2019)
R. queletii	GENT FH12-237	Germany	KT934007	Looney et al. (2016)
R. queletii	682	Italy	JF908648	Osmundson et al. (2013)
R. queletii	KR-M-0007759	Germany	MT798542	Unpublished
R. queletii	UBC F18859	Canada	HQ604841	Unpublished
R. renidens	JR1758F	Finland	UDB011117	Unpublished
R. renidens	TU F101809	Estonia	UDB015975	Unpublished
R. rhodocephala	F-039507	USA	KX813126	Hyde et al. (2017)
R. rhodochroa	HBAU15901	China: Guizhou	MZ573255	This study
R. rhodochroa	HBAU15902	China: Guizhou	MZ573259	This study
R. rhodochroa	HMAS187102	China: Yunnan	MZ573276	This study
R. rhodochroa	HMAS187103	China: Yunnan	MZ573277	This study
R. rhodochroa	HMAS272668	China: Xizang	ON140622	This study
R. rhodopus	TUF118460	Estonia	UDB017911	Unpublished
R. rhodopus	TUF109248	Finland	UDB031742	Unpublished
R. rhodochroa	HBAU15903	China: Guizhou	MZ573253	This study
R. rhodochroa	HBAU15904	China: Guizhou	MZ573254	This study
R. rhodochroa	HBAU15905 (Holotype)	China: Guizhou	MZ573256	This study
R. rhodochroa	HBAU15906	China: Guizhou	MZ573257	This study
R. rhodochroa	HBAU15907	China: Guizhou	MZ573258	This study
R. rhodochroa	HBAU15908	China: Guizhou	MZ573260	This study
R. rhodochroa	HMAS196539	China: Yunnan	MZ573278	This study
R. roseola	HMAS281960	China: Xizang	MZ573268	This study
R. roseola	HMAS281958	China: Xizang	MZ573269	This study
R. roseola	HMAS281961	China: Xizang	MZ573270	This study
R. roseola	HMAS281962	China: Xizang	MZ573271	This study
R. roseola	RITF3418	China: Sichuan	MW301618	Chen et al. (2002)
R. roseola	RITF3428	China: Sichuan	MW301619	Chen et al. (2002)
R. rufa	HMAS187109	China: Yunnan	MZ573279	This study
R. rufa	HMAS276972	China: Sichuan	ON140615	This study
R. rufa	HMAS277048	China: Xizang	ON140616	This study
R. rufa	HMAS281062	China: Xizang	ON140617	This study
R. rufa	HMAS278797	China: Xizang	ON140618	This study
R. rufa	HMAS278787	China: Xizang	ON140619	This study
R. rufa	HMAS278779	China: Xizang	ON140620	This study
R. salishensis	F-038984	USA	KX813591	Hyde et al. (2017)
R. sanguinea	PC 314RUF31	Europe	AY061718	Miller and Buyck (2002)
R. sanguinea	SMI245	Canada	FJ845434	Kranabetter et al. (2009)
R. sanguinea	20055	Sweden	UDB000899	Unpublished
R. sanguinea	DG05-41	United Kingdom	UDB001635	Unpublished
R. sanguinea	TU F106693	Estonia	UDB011190	Unpublished
R. sanguinea	GENT FH12-240	Germany	KT934008	Looney et al. (2016)
R. sardonia	TUB hue155	Europe	AF418626	Eberhardt (2002)
R. sardonia	GENT FH12-215	Germany	KT933999	Looney et al. (2016)
R. sardonia	TU F106951	Estonia	UDB011197	Unpublished
R. sp.	HMAS156221	China: Yunnan	JX425375	Li (2014)
R. sp.	HMAS156227	China: Yunnan	MZ573275	This study
R. sp.	HMAS269804	China: Sichuan	ON140602	This study
R. sp.	HMAS274614	China: Sichuan	ON140603	This study
R. sp.	HMAS274621	China: Sichuan	ON140604	This study
R. sp.	HMAS260490	China: Xizang	MZ573280	This study
R. sp.	HMAS269838	China: Xizang	ON140605	This study
R. sp.	HMAS268860	China: Sichuan	ON140623	This study
R. sp.	HMAS270972	China: Yunnan	ON140624	This study
R. sp.	TUF116594	Thailand	UDB025339	Unpublished
R. sp.	HMAS267881	China: Jilin	KF850408	Li (2014)
R. sp.	HBAU15780	China: Hebei	ON140621	This study
R. subsanguinaria	RITF2236	China: Jilin	MW301621	Chen et al. (2002)
R. subsanguinaria	RITF2208	China: Jilin	MW301622	Chen et al. (2002)
R. subsanguinaria	HMAS261129	China: Jilin	MZ573281	This study
R. suecica	JR5773	Sweden	KX099962	Vauras et al. (2016)
R. suecica	JR7994	Norway	KX988014	Vauras et al. (2016)
R. thindii	BSHC KD 11-095	India: Sikkim	KM386693	Das et al. (2014)
R. thindii	RITF2712	China: Hubei	KU290398	Jiang et al. (2017)
R. thindii	RITF2722	China: Xizang	KU290399	Jiang et al. (2017)
R. thindii	AG 16-1165	India: Rudraprayag	MN726545	Unpublished
R. torulosa	TU F106444	Estonia	UDB011177	Unpublished
R. torulosa	TU F101626	Italy	UDB016261	Unpublished
R. vinacea	PC BB2004-210	USA	EU598181	Unpublished
R. vinosoflavescens	GENT JMT10080701	France	UDB024104	Trendel et al. (2017)
R. vinosoflavescens	GENT JMT-14090502	France	UDB031187	Trendel et al. (2017)
