# Supplementary material for: Four New Species of Russula Subsection Sardoninae from China
Source: J Fungi (Basel). 2023 Feb 3;9(2):199. doi: 10.3390/jof9020199 (PMC9963349; doi:10.3390/jof9020199)
Supplement: Supplementary file 1 [file jof-09-00199-s001.zip › Supplementary materials Table S2.xlsx]

## Sheet: multi-locus
Taxon name	Herbarium	Location	nLSU	mtSSU	rpb1	rpb2	tef	reference
R. atropurpurea	PC0124676	Slovakia	KU237550	KU237396	KU237696	KU237836	KU237979	Buyck et al. (2018)
R. begonia	HBAU15565	China: Hebei	OQ077071	OQ091719		OQ102091		This study
R. begonia	HBAU15564	China: Hebei	OQ077072	OQ091720		OQ102092	OQ102072	This study
R. begonia	CFSZ2192	China: InnerMongolia	OQ077073	OQ091721		OQ102093		This study
R. begonia	CFSZ20023	China: InnerMongolia	OQ077074	OQ091722	OQ102122	OQ102094	OQ102073	This study
R. cavipes	PC0124703	Slovakia	KU237554	KU237400	KU237698	KU237840	KU237983	Buyck et al. (2018)
R. exalbicans	PC0124718	France	KU237568	KU237416	KU237712	KU237854	KU237996	Buyck et al. (2018)
R. gracillima	HBAU15484	China: Hebei	OQ077095	OQ091743	OQ102132	OQ102113		This study
R. gracillima	HBAU15527	China: Hebei	OQ077096	OQ091744	OQ102133	OQ102114		This study
R. gracillima	CFSZ12238	China: InnerMongolia	OQ077097	OQ091746	OQ102134	OQ102115	OQ102083	This study
R. gracillima	GENT FH 12-264	Germany	KR364226		KR364472	KR364342		De Crop et al. (2016)
R. gracillima	UPS UE23.08.16-01	Europe	DQ422004			DQ421949		Looney et al. (2016)
R. gracillima	PC0124717	France	KU237504	KU237349	KU237653	KU237790	KU237934	Buyck et al. (2018)
R. leucomarginata	HMAS277592	China: Xizang	OQ077085	OQ091733		OQ102103		This study
R. leucomarginata	HMAS278669	China: Xizang	OQ077086	OQ091734		OQ102104	OQ102079	This study
R. leucomarginata	HMAS277410	China: Xizang	OQ077087	OQ091735	OQ102127	OQ102105	OQ102080	This study
R. leucomarginata	HMAS277405	China: Xizang	OQ077088	OQ091736	OQ102128	OQ102106	OQ102081	This study
R. leucomarginata	HMAS277406	China: Xizang	OQ077089	OQ091737	OQ102129	OQ102107	OQ102082	This study
R. leucomarginata	RITF3133	China: Yunnan	MW309327	MW309338	MW310557	MW310568		Chen et al. (2022)
R. leucomarginata	RITF3123	China: Yunnan	MW309328	MW309339	MW310558	MW310569		Chen et al. (2022)
R. luteotacta	GENT FH12-187	Germany	KT933852		KT957363	KT933923		Looney et al. (2016)
R. luteotacta	PC0124679	Slovakia	KU237512	KU237358	KU237662	KU237798	KU237942	Buyck et al. (2018)
R. ochroleuca	PC0124704	Slovakia	KU237519	KU237365	KU237669	KU237805	KU237949	Buyck et al. (2018)
R. persicina	UPS UE21.09.2003-01	Europe	DQ422019		KT957352			Looney et al. (2016)
R. persicina	PC0124693	Slovakia	KU237494	KU237338	KU237642	KU237780	KU237923	Buyck et al. (2018)
R. photinia	HBAU15536	China: Hebei	OQ077079	OQ091727	KU237642	OQ102099		This study
R. photinia	HBAU15550	China: Hebei	OQ077080	OQ091728	OQ102125	OQ102100		This study
R. photinia	CFSZ3719	China: Inner Mongolia	OQ077081	OQ091729		OQ102101		This study
R. photinia	CFSZ3739	China: Inner Mongolia	OQ077082	OQ091730			OQ102076	This study
R. photinia	HBAU15908	China: Inner Mongolia	OQ077083	OQ091731			OQ102077	This study
R. photinia	HBAU15909	China: Inner Mongolia	OQ077084	OQ091732	OQ102126	OQ102102	OQ102078	This study
R. queletii	GENT FH12-237	Germany	KT933868		KT957378	KT933939		Looney et al. (2016)
R. rhodochroa	HBAU15901	China: Guizhou	OQ077098	OQ091747	OQ102135	OQ102116	OQ102084	This study
R. rhodochroa	HBAU15902	China: Guizhou	OQ077099	OQ091748	OQ102136	OQ102117	OQ102085	This study
R. rhodochroa	HBAU15903	China: Guizhou	OQ077100	OQ091749	OQ102137		OQ102086	This study
R. rhodochroa	HBAU15904	China: Guizhou	OQ077101		OQ102138	OQ102118	OQ102087	This study
R. rhodochroa	HBAU15905	China: Guizhou	OQ077102	OQ091750	OQ102139	OQ102119	OQ102088	This study
R. rhodochroa	HBAU15906	China: Guizhou	OQ077103	OQ091751	OQ102140	OQ102120	OQ102089	This study
R. rhodochroa	HBAU15907	China: Guizhou	OQ077104	OQ091752	OQ102141	OQ102121	OQ102090	This study
R. roseola	HMAS281960	China: Xizang	OQ077075	OQ091723		OQ102095	OQ102074	This study
R. roseola	HMAS281958	China: Xizang	OQ077076	OQ091724		OQ102096		This study
R. roseola	HMAS281961	China: Xizang	OQ077077	OQ091725		OQ102097		This study
R. roseola	HMAS281962	China: Xizang	OQ077078	OQ091726	OQ102123	OQ102098	OQ102075	This study
R. roseola	RITF3418	China: Sichuan	MW309319	MW309330		MW310560		Chen et al. (2022)
R. roseola	RITF3428	China: Sichuan	MW309320	MW309331		MW310561		Chen et al. (2022)
R. rufa	HMAS276972	China: Sichuan	OQ077090	OQ091738	OQ102130	OQ102108		This study
R. rufa	HMAS277048	China: Xizang	OQ077091	OQ091739		OQ102109		This study
R. rufa	HMAS278797	China: Xizang	OQ077092	OQ091740		OQ102110		This study
R. rufa	HMAS278787	China: Xizang	OQ077093	OQ091741		OQ102111		This study
R. rufa	HMAS278779	China: Xizang	OQ077094	OQ091742	OQ102131	OQ102112		This study
R. sanguinaria	PC0124707	Slovakia	KU237503	KU237348	KU237652	KU237789	KU237933	Buyck et al. (2018)
R. sanguinea	GENT FH12-240	Germany	KT933869		KT957379	KT933940		Looney et al. (2016)
R. sardonia	GENT FH12-215	Germany	KT933860		KT957371	KT933931		Looney et al. (2016)
R. sp.	TENN069927	USA	KT933841		KT957352	KT933912		Looney et al. (2016)
R. subsanguinaria	RITF2236	China: Jilin	MW309322	MW309333	MW310552	MW310563		Chen et al. (2022)
R. subsanguinaria	RITF2208	China: Jilin	MW309323	MW309334	MW310553	MW310564		Chen et al. (2022)
